# Supplementary material for: Bicyclic-ring base doping induces n-type conduction in carbon nanotubes with outstanding thermal stability in air
Source: Nat Commun. 2022 Jun 20;13:3517. doi: 10.1038/s41467-022-31179-6 (PMC9209455; doi:10.1038/s41467-022-31179-6)
Supplement: Supplementary file 2 — Source data file [file 41467_2022_31179_MOESM2_ESM.xlsx]

## Sheet: Figure2b
	as-prepared			DBU-doped
	temperature difference (K)	thermopower (mV)		temperature difference (K)	thermopower (mV)
	0.33	25		0.36	-18.5
	0.41	24		0.37	-19
	0.44	23		0.38	-19.5
	0.36	22		0.34	-18.5
	0.38	21.5		0.28	-19
	0.35	23		0.31	-16
	0.37	21		0.25	-16.5
	0.3	21		0.28	-15.5
	0.38	22		0.27	-17
	0.36	23		0.23	-15.5
	0.39	23		0.28	-15.5
	0.36	20.5		0.22	-15.5
	0.37	22.5		0.18	-15.5
	0.38	20.5		0.17	-14.5
	0.36	22.5		0.16	-14
	0.34	21.5		0.26	-14.5
	0.37	20.5		0.17	-14
	0.36	21		0.16	-14.5
	0.38	21.5		0.17	-14
	0.39	20.5		0.13	-13.5
	0.33	22		0.21	-12.5
	0.35	22		0.12	-11.5
	0.36	22		0.16	-11.5
	0.36	21.5		0.13	-12.5
	0.38	21		0.13	-13.5
	0.4	21.5		0.18	-12.5
	0.34	19.5		0.08	-13
	0.33	19		0.12	-12.5
	0.36	19.5		0.17	-13
	0.34	20.5		0.14	-13.5
	0.34	21.5		0.15	-14
	0.35	21		0.11	-12
	0.37	21		0.14	-11.5
	0.31	20.5		0.13	-12.5
	0.41	22		0.13	-13
	0.32	21.5		0.14	-13.5
	0.35	21		0.1	-12
	0.36	21.5		0.09	-11
	0.33	22		0.1	-12
	0.3	20		0.08	-11.5
	0.34	22		0.09	-12
	0.39	21.5		0.09	-12.5
	0.33	20.5		0.17	-14
	0.37	20		0.1	-14
	0.34	22.5		0.12	-13
	0.35	21		0.12	-12
	0.4	21		0.1	-11
	0.36	21		0.1	-12
	0.37	21		0.11	-13.5
	0.35	21.5		0.18	-13.5
	0.38	21.5		0.12	-13.5
	0.34	22		0.11	-13.5
	0.38	22		0.16	-11.5
	0.36	21.5		0.11	-12.5
	0.31	20.5		0.11	-12
	0.32	22.5		0.11	-11
	0.37	22.5		0.13	-10.5
	0.36	21.5		0.16	-12
	0.34	22.5		0.14	-12
	0.34	21.5		0.13	-12.5
	0.39	23.5		0.19	-12
	0.38	22		0.18	-12
	0.38	23.5		0.14	-13.5
	0.42	24.5		0.19	-11
	0.53	33		0.25	-16
	0.64	40.5		0.38	-18.5
	0.77	48		0.46	-22
	0.93	57		0.55	-24
	0.99	61		0.63	-27
	1.05	66		0.67	-28.5
	1.11	68.5		0.75	-28
	1.12	71.5		0.77	-29
	1.14	71		0.77	-30.5
	1.19	72.5		0.77	-29.5
	1.16	75.5		0.89	-29
	1.18	75		0.81	-30.5
	1.16	76		0.79	-31
	1.2	75		0.86	-30.5
	1.19	76.5		0.85	-31.5
	1.15	76		0.78	-29.5
	1.16	76		0.84	-31
	1.21	79.5		0.89	-31.5
	1.21	77.5		0.87	-31
	1.21	78.5		0.93	-31
	1.21	77		0.92	-32.5
	1.23	79		0.91	-33
	1.15	77		0.91	-32.5
	1.26	77		0.88	-32.5
	1.24	78		0.92	-30
	1.24	77		0.88	-33
	1.24	79		0.92	-33
	1.2	77		0.95	-33
	1.2	76.5		0.94	-33.5
	1.25	78		0.88	-32
	1.26	78.5		0.91	-31
	1.25	77		0.91	-31.5
	1.28	79		0.94	-32
	1.22	78		0.94	-33.5
	1.22	78.5		0.92	-33.5
	1.23	78		0.93	-32.5
	1.26	79		0.94	-31
	1.22	79		0.89	-33
	1.24	77.5		0.93	-33.5
	1.22	78.5		0.94	-34
	1.21	78		0.92	-33
	1.24	78.5		0.92	-32.5
	1.29	80		0.93	-32.5
	1.26	79		0.99	-32
	1.29	80		0.92	-31.5
	1.24	77		0.92	-31.5
	1.26	78.5		0.94	-32
	1.18	77.5		0.91	-33
	1.21	77.5		0.88	-32.5
	1.21	79		0.98	-33
	1.25	79		0.94	-33.5
	1.24	78.5		0.92	-34.5
	1.17	77		0.88	-33
	1.19	76.5		0.91	-32
	1.24	78.5		0.94	-34.5
	1.2	78		0.94	-33.5
	1.23	80		0.97	-32
	1.25	77.5		0.99	-31
	1.19	80		0.95	-34
	1.22	80		0.97	-34.5
	1.22	78.5		0.96	-33.5
	1.22	80		0.92	-33
	1.36	84		0.99	-33.5
	1.42	94		1.03	-35.5
	1.6	100.5		1.16	-38.5
	1.72	109		1.27	-43
	1.77	116		1.36	-45
	1.83	119		1.46	-45
	1.91	124.5		1.44	-45.5
	1.9	126		1.55	-48
	1.99	128.5		1.56	-49.5
	1.94	127.5		1.57	-50
				1.67	-48.5
				1.6	-48
				1.58	-48.5
				1.64	-50
				1.61	-50.5
				1.64	-51
				1.69	-51
				1.64	-50.5
				1.67	-50
				1.61	-49.5
				1.68	-50
				1.66	-51.5
				1.67	-52.5
				1.65	-52
				1.66	-50.5
				1.66	-52.5
				1.69	-51.5
				1.63	-51
				1.71	-51.5
				1.69	-52.5
				1.65	-53
				1.65	-53
				1.69	-52
				1.63	-51.5
				1.66	-50.5
				1.69	-51.5
				1.64	-53
				1.65	-52.5
				1.65	-53
				1.69	-52
				1.66	-50.5
				1.66	-50
				1.65	-51
				1.64	-51.5
				1.59	-50.5
				1.68	-51
				1.7	-52
				1.6	-50
				1.63	-53
				1.63	-51
				1.64	-51
				1.66	-51
				1.62	-51.5
				1.62	-52.5
				1.63	-51.5
				1.65	-49.5
				1.66	-50
				1.67	-52
				1.62	-50
				1.68	-50

## Sheet: Figure3abcd
		Seebeck coefficient (mV/K)				Electrical conductivity (S/cm)
	DBU concentration in DMF (mM)	sample 1	sample 2	sample 3	sample 4	sample 1	sample 2	sample 3	sample 4
	7	-32	-30	-29		610	560	510
	71	-24	-36	-31		890	1030	1570
	545	-23	-25	-25	-25	1610	1270	1710	1850
		Seebeck coefficient (mV/K)					Electrical conductivity (S/cm)
	TBD concentration in DBF (mM)	sample 1	sample 2	sample 3	sample 4	sample 5	sample 1	sample 2	sample 3	sample 4	sample 5
	0.71	-37	-38	-33			1100	920	880
	7.1	-32	-30	-29			1210	1010	1040
	71	-32	-30	-29	-28	-34	1160	1310	1190	1310	1220
	710	-27	-26	-25			1610	1650	1640
		Seebeck coefficient (mV/K)			Electrical conductivity (S/cm)
	Me-TBD concentration in DMF (mM)	sample 1	sample 2	sample 3	sample 1	sample 2	sample 3
	7	-54	-53	-55	820	550	610
	71	-32	-35	-32	1360	900	1440
	710	-28	-34	-25	1890	1980	1690
		Seebeck coefficient (mV/K)			Electrical conductivity (S/cm)
	TMG concentration in DMF (mM)	sample 1	sample 2	sample 3	sample 1	sample 2	sample 3
	7	-56	-54	-55	440	520	550
	71	-33	-35	-34	950	1200	1080
	769	-22	-23	-21	1380	990	1160

## Sheet: Figure4bcd
*Figure 4b is also available in Supplementary Table 1
		Seebeck coefficient (mV/K)									Electrical conductivity (S/cm)
	Solvent	sample 1	sample 2	sample 3	sample 4	sample 5	sample 6	sample 7	sample 8	sample 9	sample 1	sample 2	sample 3	sample 4	sample 5	sample 6	sample 7	sample 8	sample 9
	as-prepared	63	65	67	65	63	54	51	52	58	850	760	960	900	830	560	470	400	400
	Water	-29	-24	-28							740	890	980
	Ethanol	-32	-32	-34							990	890	860
	DFM	-32	-30	-29	-28	-34					1160	1310	1190	1310	1220
	Acetone	-32	-29	-28							1330	1280	1160
Casting time	0		1		2		3		4		5		6		7		8		9		10		11		12
	temperature difference (K)	thermopower (mV)	temperature difference (K)	thermopower (mV)	temperature difference (K)	thermopower (mV)	temperature difference (K)	thermopower (mV)	temperature difference (K)	thermopower (mV)	temperature difference (K)	thermopower (mV)	temperature difference (K)	thermopower (mV)	temperature difference (K)	thermopower (mV)	temperature difference (K)	thermopower (mV)	temperature difference (K)	thermopower (mV)	temperature difference (K)	thermopower (mV)	temperature difference (K)	thermopower (mV)	temperature difference (K)	thermopower (mV)
	0.19	6	0.23	5.5	0.26	1.5	0.27	-2.5	0.24	7	0.08	-6.5	0.4	-21.5	0.39	-25	0.63	-28	0.26	-16.5	0.33	-27	0.22	-17.5	0.17	-19
	0.28	8	0.26	4	0.21	0	0.31	-2.5	0.3	5	0.14	-6.5	0.41	-21	0.34	-22	0.54	-25	0.18	-14.5	0.3	-23	0.26	-20.5	0.16	-21.5
	0.24	8.5	0.3	6.5	0.27	-0.5	0.23	-0.5	0.24	6	0.19	-8.5	0.39	-18.5	0.36	-21	0.5	-22	0.24	-16	0.22	-23.5	0.28	-20.5	0.19	-20
	0.29	13	0.31	4.5	0.25	1	0.28	-0.5	0.32	5.5	0.22	-10.5	0.33	-18.5	0.42	-20	0.41	-19	0.3	-18.5	0.24	-22.5	0.28	-21	0.2	-21
	0.29	13	0.22	6.5	0.22	2	0.31	-1	0.36	5	0.32	-9.5	0.39	-20	0.32	-20	0.37	-18.5	0.33	-17	0.26	-23.5	0.28	-22.5	0.19	-19
	0.31	15	0.28	6.5	0.32	0	0.3	-2	0.29	7.5	0.27	-13	0.38	-18	0.35	-20	0.42	-19	0.28	-16	0.25	-22.5	0.29	-22	0.23	-21.5
	0.32	15	0.28	6	0.3	1.5	0.36	-2	0.34	8	0.32	-10.5	0.36	-17	0.42	-20	0.35	-21	0.34	-20	0.29	-24.5	0.33	-20.5	0.21	-22.5
	0.3	15.5	0.3	8.5	0.26	1	0.36	-1.5	0.34	5	0.3	-11.5	0.31	-18	0.34	-21.5	0.39	-19.5	0.35	-18	0.3	-22	0.31	-23.5	0.19	-20
	0.4	16	0.33	7.5	0.28	1	0.33	-1.5	0.32	7.5	0.34	-11	0.34	-19	0.38	-18	0.43	-20.5	0.33	-18.5	0.27	-24	0.32	-22.5	0.25	-21
	0.35	15.5	0.25	9.5	0.31	0	0.32	-3.5	0.37	7.5	0.34	-11.5	0.37	-18.5	0.31	-18.5	0.42	-20	0.34	-20.5	0.27	-22.5	0.32	-24	0.2	-23
	0.33	15	0.36	7	0.36	0.5	0.33	-2.5	0.32	7.5	0.31	-13.5	0.34	-17.5	0.31	-21	0.36	-19.5	0.34	-19	0.27	-22.5	0.34	-24	0.21	-21.5
	0.38	15.5	0.3	8	0.28	1.5	0.35	-1.5	0.36	5.5	0.38	-14	0.35	-16	0.2	-17.5	0.34	-18	0.37	-18	0.27	-23.5	0.36	-23	0.07	-23
	0.32	18	0.3	10	0.35	2.5	0.35	-2	0.38	8.5	0.44	-12.5	0.34	-17	0.27	-18	0.34	-17.5	0.36	-21	0.33	-21.5	0.32	-23.5	0.24	-22.5
	0.37	18	0.31	7.5	0.37	1	0.31	-0.5	0.38	7.5	0.32	-11.5	0.33	-18.5	0.32	-20.5	0.39	-18.5	0.33	-18.5	0.24	-24.5	0.33	-24	0.23	-21.5
	0.35	16	0.37	9.5	0.29	0	0.34	0	0.37	6.5	0.32	-12.5	0.26	-18.5	0.22	-17.5	0.32	-18.5	0.34	-19.5	0.25	-21.5	0.29	-22.5	0.24	-23
	0.36	15.5	0.38	11	0.35	0.5	0.39	-2.5	0.37	6.5	0.34	-12	0.32	-19	0.26	-20	0.39	-18.5	0.31	-22.5	0.21	-24.5	0.27	-26	0.2	-23
	0.38	18.5	0.33	8.5	0.39	0.5	0.36	-2	0.33	5.5	0.33	-12	0.34	-16.5	0.25	-17.5	0.35	-19	0.37	-21	0.23	-20.5	0.33	-22.5	0.09	-24
	0.37	17.5	0.33	8.5	0.36	2	0.32	-0.5	0.39	7	0.37	-14	0.34	-17.5	0.38	-17	0.31	-20.5	0.4	-20	0.21	-23	0.33	-26.5	0.19	-23.5
	0.45	19.5	0.31	10.5	0.34	1.5	0.31	0	0.39	8.5	0.32	-14	0.32	-17	0.4	-20	0.34	-19.5	0.32	-22	0.26	-21	0.29	-22	0.16	-23.5
	0.42	16.5	0.35	9	0.32	1	0.31	-2.5	0.36	6.5	0.42	-14.5	0.3	-15.5	0.37	-17.5	0.32	-21	0.34	-23.5	0.23	-24	0.34	-25	0.14	-23.5
	0.44	18	0.33	8.5	0.34	1	0.4	-3	0.43	6.5	0.38	-13.5	0.34	-18	0.36	-20.5	0.4	-20	0.29	-21.5	0.26	-20.5	0.33	-22.5	0.25	-24.5
	0.43	17	0.38	11.5	0.38	1.5	0.38	-0.5	0.33	8	0.39	-11.5	0.35	-19	0.33	-17	0.27	-20.5	0.34	-20.5	0.27	-24	0.34	-25	0.22	-21.5
	0.34	19	0.37	8	0.36	3.5	0.34	-0.5	0.4	7.5	0.35	-13.5	0.3	-17.5	0.28	-19	0.33	-20.5	0.33	-21	0.27	-21.5	0.29	-23.5	0.32	-24
	0.4	19.5	0.3	10.5	0.36	0.5	0.39	-0.5	0.36	9	0.37	-13.5	0.36	-17	0.32	-18	0.35	-19.5	0.31	-20.5	0.23	-22	0.26	-25.5	0.27	-21.5
	0.45	18.5	0.28	9.5	0.35	0	0.39	-2.5	0.38	6.5	0.41	-13	0.32	-17	0.41	-19	0.32	-19.5	0.34	-22.5	0.23	-21.5	0.26	-23.5	0.29	-24.5
	0.41	16.5	0.31	8.5	0.37	0.5	0.34	-2	0.36	5.5	0.31	-14.5	0.32	-16.5	0.33	-19.5	0.31	-18.5	0.31	-23	0.25	-21	0.31	-25	0.29	-21.5
	0.38	19	0.32	10	0.4	2.5	0.41	-1	0.35	6.5	0.37	-14	0.29	-16.5	0.39	-17	0.35	-20.5	0.34	-23.5	0.26	-23.5	0.33	-24	0.25	-25
	0.4	19.5	0.35	8.5	0.36	0	0.35	0	0.36	6	0.38	-13.5	0.34	-15.5	0.32	-18	0.35	-18.5	0.35	-23.5	0.24	-22	0.3	-23.5	0.27	-22
	0.39	18	0.4	11.5	0.32	1	0.36	-0.5	0.36	9	0.4	-13.5	0.32	-16	0.28	-19.5	0.4	-20.5	0.3	-23.5	0.24	-22.5	0.28	-23.5	0.23	-24.5
	0.44	19	0.34	9.5	0.34	2.5	0.35	-1	0.38	8	0.38	-13	0.34	-16	0.39	-17	0.32	-20.5	0.28	-22.5	0.23	-22	0.28	-24.5	0.21	-21.5
	0.41	16.5	0.35	10	0.39	3	0.33	-3	0.4	6.5	0.37	-12	0.34	-17.5	0.28	-20	0.31	-18	0.35	-21.5	0.23	-20	0.31	-25	0.24	-24
	0.41	19.5	0.44	11	0.33	0.5	0.36	-0.5	0.39	7	0.35	-12.5	0.35	-18	0.27	-18.5	0.33	-20	0.33	-22.5	0.24	-23.5	0.32	-23	0.24	-21
	0.39	20.5	0.38	9.5	0.36	0.5	0.32	-2	0.37	6	0.41	-12	0.28	-17	0.16	-17.5	0.34	-19.5	0.32	-21	0.28	-21.5	0.28	-25	0.28	-24
	0.39	18	0.37	12	0.34	2.5	0.38	-3	0.35	7	0.33	-14.5	0.31	-16	0.32	-19.5	0.34	-18.5	0.34	-22.5	0.26	-22	0.35	-24	0.27	-22.5
	0.37	20	0.36	9	0.39	2.5	0.37	-0.5	0.39	8.5	0.39	-14.5	0.26	-16	0.29	-19	0.35	-19.5	0.31	-21	0.24	-22	0.27	-25.5	0.31	-22
	0.37	19	0.37	10.5	0.44	0.5	0.33	-1.5	0.37	8.5	0.36	-15	0.28	-17.5	0.33	-18	0.32	-18.5	0.32	-22.5	0.26	-20.5	0.33	-24.5	0.21	-23.5
	0.36	18	0.31	11	0.38	0.5	0.33	-0.5	0.35	8.5	0.34	-14	0.32	-17	0.29	-18	0.37	-18.5	0.33	-22	0.24	-24	0.28	-25	0.24	-23
	0.42	17	0.3	8.5	0.34	4	0.33	-2	0.33	8	0.37	-13	0.29	-16.5	0.31	-20.5	0.29	-20	0.31	-21.5	0.24	-21	0.32	-25	0.22	-24.5
	0.4	19	0.35	11	0.27	3	0.34	-3.5	0.3	8	0.34	-13	0.37	-16	0.31	-17	0.34	-21	0.33	-21.5	0.24	-23.5	0.33	-24	0.27	-20.5
	0.38	17.5	0.37	12	0.34	1.5	0.33	-2	0.36	5.5	0.36	-14.5	0.3	-17	0.29	-19	0.29	-18.5	0.31	-21.5	0.26	-19.5	0.35	-26	0.21	-25.5
	0.42	16.5	0.3	10	0.36	1	0.35	-0.5	0.36	7.5	0.35	-15	0.31	-17	0.28	-19	0.36	-20	0.34	-24	0.22	-23.5	0.32	-23	0.28	-21.5
	0.43	19	0.31	11	0.32	1.5	0.32	-1	0.32	8.5	0.32	-13.5	0.36	-17	0.27	-19	0.35	-18	0.32	-24	0.25	-22	0.31	-25.5	0.2	-25
	0.4	18.5	0.35	10	0.35	2	0.39	-1	0.38	9	0.37	-12.5	0.33	-15.5	0.32	-19	0.32	-19	0.32	-24	0.27	-21	0.34	-24	0.29	-21.5
	0.37	19.5	0.35	9.5	0.35	2.5	0.35	-1	0.41	7	0.36	-12	0.28	-15.5	0.29	-17	0.3	-18.5	0.31	-23.5	0.21	-24	0.3	-24	0.25	-24.5
	0.42	18	0.37	11.5	0.34	3	0.36	-0.5	0.31	5.5	0.34	-14	0.35	-15.5	0.28	-19.5	0.32	-20	0.31	-24	0.24	-22	0.3	-25	0.16	-22
	0.42	17.5	0.37	10.5	0.39	1.5	0.31	0	0.27	9	0.36	-14.5	0.37	-16.5	0.27	-19	0.32	-21.5	0.37	-24.5	0.28	-21	0.32	-24	0.19	-25.5
	0.43	19	0.37	8.5	0.36	1	0.32	-1	0.36	8.5	0.33	-14	0.28	-19	0.32	-18.5	0.36	-19.5	0.35	-24	0.22	-23.5	0.31	-25.5	0.23	-22.5
	0.44	19	0.31	11.5	0.33	1	0.33	-1	0.37	7.5	0.34	-14	0.34	-18	0.23	-18.5	0.31	-18.5	0.38	-24	0.27	-22.5	0.32	-23.5	0.21	-23.5
	0.44	18	0.34	9.5	0.38	2.5	0.34	-1	0.31	7.5	0.4	-13	0.35	-18.5	0.36	-19.5	0.28	-18.5	0.29	-23.5	0.21	-20.5	0.35	-26.5	0.25	-22
	0.42	17.5	0.38	10	0.39	3.5	0.31	-4	0.31	8.5	0.35	-13	0.32	-19.5	-0.12	-18.5	0.3	-20.5	0.35	-22.5	0.25	-21	0.29	-23.5	0.33	-24
	0.53	19.5	0.34	12	0.36	0	0.37	-1.5	0.32	8	0.28	-14.5	0.34	-19.5	0.1	-20	0.34	-18	0.31	-22	0.2	-23.5	0.34	-25.5	0.28	-22.5
	0.44	19.5	0.42	9.5	0.31	0	0.35	0	0.38	6.5	0.4	-14	0.32	-19	-0.02	-18.5	0.31	-19	0.31	-22.5	0.23	-23.5	0.31	-24.5	0.12	-25
	0.4	18.5	0.33	10	0.38	0.5	0.38	-1	0.39	7.5	0.33	-15.5	0.36	-19	0.01	-18.5	0.33	-22.5	0.35	-22.5	0.28	-21.5	0.32	-24.5	0.25	-23
	0.39	18	0.34	12	0.36	3	0.36	-0.5	0.35	7	0.33	-15	0.26	-19	0.14	-21	0.33	-20	0.3	-22.5	0.25	-21.5	0.29	-25	0.24	-23.5
	0.46	18.5	0.39	12	0.36	2.5	0.33	-2	0.32	7	0.43	-15	0.28	-19.5	0.25	-17.5	0.3	-19	0.3	-22	0.19	-23.5	0.29	-24	0.25	-24
	0.51	17.5	0.33	10.5	0.37	2	0.38	-3	0.35	8	0.36	-14	0.33	-18	0.25	-17	0.33	-21.5	0.32	-21	0.28	-20.5	0.32	-25.5	0.28	-22.5
	0.47	19	0.36	12	0.44	2.5	0.34	-0.5	0.35	8.5	0.32	-16	0.3	-16.5	0.14	-20	0.33	-20	0.32	-21.5	0.21	-21	0.29	-23	0.26	-24
	0.52	18	0.34	11.5	0.42	1.5	0.36	-0.5	0.38	6.5	0.34	-15	0.29	-16	0.27	-20	0.36	-19	0.33	-22.5	0.24	-23.5	0.32	-26	0.27	-21.5
	0.47	18.5	0.41	10.5	0.43	0.5	0.39	-2	0.36	8	0.34	-14	0.27	-17	0.15	-17	0.33	-21.5	0.32	-22.5	0.24	-22.5	0.27	-24	0.22	-24.5
	0.45	19	0.33	9	0.37	0.5	0.39	-2.5	0.3	9	0.37	-15.5	0.26	-16.5	0.19	-18.5	0.33	-19.5	0.32	-23	0.26	-21.5	0.37	-25.5	0.23	-24
	0.49	18	0.37	11	0.36	0.5	0.4	0	0.27	8	0.38	-15.5	0.32	-15.5	0.27	-19.5	0.33	-20	0.34	-24	0.26	-22.5	0.3	-23	0.24	-22
	0.43	18	0.35	11.5	0.36	1.5	0.35	-0.5	0.35	9.5	0.34	-16	0.31	-15.5	0.27	-19	0.32	-21.5	0.38	-23.5	0.21	-21.5	0.28	-25.5	0.27	-24
	0.4	18.5	0.34	9.5	0.44	4	0.36	-2	0.38	7.5	0.32	-12	0.26	-17.5	0.23	-19	0.32	-18.5	0.35	-22.5	0.23	-20.5	0.37	-25	0.25	-23
	0.44	19.5	0.31	9.5	0.38	2.5	0.33	-3	0.33	5.5	0.45	-14.5	0.27	-18	0.19	-20	0.31	-20.5	0.37	-22.5	0.23	-23	0.34	-25	0.29	-23.5
	0.62	27	0.32	11	0.39	3	0.32	-0.5	0.35	7.5	0.59	-17	0.34	-19	0.14	-16.5	0.34	-20	0.34	-25.5	0.24	-21	0.29	-26.5	0.47	-32
	0.71	35	0.45	17	0.34	2	0.3	-1	0.34	8	0.66	-18	0.33	-18.5	0.19	-18	0.5	-24	0.56	-29.5	0.27	-27	0.41	-27.5	0.53	-36
	0.89	45	0.54	21.5	0.38	3	0.38	-2	0.38	5.5	0.77	-20.5	0.44	-21	0.27	-21	0.61	-30	0.69	-36	0.52	-30	0.48	-33.5	0.72	-39
	0.98	50.5	0.74	27	0.4	3.5	0.44	1	0.54	3.5	0.92	-21.5	0.54	-24	0.51	-23	0.71	-31.5	0.84	-39.5	0.62	-34	0.66	-39	0.82	-45.5
	1.11	55.5	0.84	34	0.5	7.5	0.56	5.5	0.65	6.5	0.98	-22.5	0.68	-27	0.52	-28	0.81	-35.5	0.89	-40.5	0.65	-40	0.81	-45	0.87	-47.5
	1.09	57	0.88	40.5	0.63	12.5	0.71	5	0.77	7.5	1.08	-22.5	0.78	-30	0.59	-31	0.86	-38	0.98	-43	0.75	-41	0.96	-48	0.89	-51
	1.2	60	0.97	41	0.78	15.5	0.84	7.5	0.82	6	1.07	-25	0.84	-32	0.71	-34	0.96	-38.5	1.03	-45	0.82	-42.5	0.97	-53.5	0.86	-54
	1.21	62	1.06	44.5	0.89	17.5	0.94	7	0.94	6.5	1.15	-28	0.9	-32.5	0.74	-35	0.96	-42	1.11	-45.5	0.84	-47.5	1.03	-52.5	0.98	-52.5
	1.23	63.5	1.12	46.5	0.88	20	1	6.5	1.04	10.5	1.14	-25	0.95	-35.5	0.75	-38	1.03	-42.5	1.12	-48	0.92	-48	1.08	-55	0.92	-56.5
	1.3	64.5	1.11	46.5	0.98	22.5	1.07	8	1.06	9	1.21	-28	1	-36.5	0.84	-37	1.04	-43	1.17	-47.5	0.82	-48	1.11	-58.5	1.03	-55.5
	1.29	67	1.15	48	1.07	21.5	1.03	6.5	1.1	7.5	1.12	-29	0.99	-38	0.81	-41.5	1.01	-42.5	1.18	-48.5	0.84	-50	1.1	-57.5	1.03	-56.5
	1.34	67	1.16	48.5	1.12	22.5	1.12	7	1.08	9	1.17	-30	1.02	-38.5	0.82	-40	1.05	-45	1.19	-49.5	0.86	-51.5	1.1	-59.5	1.04	-58
	1.33	68	1.2	48.5	1.16	23.5	1.12	9.5	1.05	11	1.13	-28.5	1.06	-37.5	0.84	-42.5	1.08	-45	1.22	-50	0.83	-50.5	1.11	-59.5	1.01	-57
	1.33	68.5	1.21	49.5	1.16	23	1.13	6.5	1.1	10	1.17	-27	1.08	-38.5	0.99	-40.5	1.06	-47	1.22	-51	0.87	-51	1.15	-61.5	1	-59.5
	1.32	68.5	1.19	51	1.14	22.5	1.09	7.5	1.13	10	1.21	-28.5	1.09	-40	0.9	-44	1.14	-47	1.18	-52	0.9	-52.5	1.18	-59.5	0.97	-58.5
	1.36	68.5	1.21	49.5	1.17	24	1.2	6.5	1.1	11	1.18	-29.5	1.1	-38	1.01	-40.5	1.12	-46.5	1.19	-53.5	0.86	-52	1.18	-60.5	1.06	-58
	1.32	67.5	1.21	48.5	1.21	23.5	1.2	7	1.18	11	1.18	-28	1.13	-38	1.05	-44	1.11	-45	1.26	-54	0.91	-51	1.2	-62	1.03	-61
	1.3	66.5	1.2	52	1.19	22.5	1.19	7.5	1.14	11.5	1.19	-28	1.08	-38.5	0.96	-42.5	1.14	-45.5	1.19	-53.5	0.9	-52.5	1.21	-61.5	1.04	-58.5
	1.31	68	1.28	51	1.18	24.5	1.17	9	1.17	12	1.2	-29.5	1.12	-38	0.92	-42.5	1.13	-45.5	1.26	-52.5	0.96	-52.5	1.21	-63.5	1.07	-60
	1.29	69.5	1.19	52.5	1.23	27	1.17	7	1.29	11	1.18	-30	1.04	-37.5	1.11	-45	1.19	-46.5	1.29	-53.5	0.93	-53	1.21	-61	1.02	-60.5
	1.3	70.5	1.28	50	1.22	26.5	1.18	6	1.16	9.5	1.24	-30	1.13	-37.5	0.94	-42.5	1.17	-47	1.25	-51.5	0.99	-54.5	1.24	-63	1.01	-59.5
	1.29	69	1.24	51	1.2	25	1.22	7	1.16	9	1.23	-28	1.13	-38.5	0.99	-43.5	1.21	-48	1.31	-53	0.96	-52.5	1.16	-62	1	-61.5
	1.32	69	1.26	49.5	1.28	25	1.2	9.5	1.22	10	1.23	-27.5	1.11	-37.5	1.01	-44	1.2	-48.5	1.24	-54	0.99	-53	1.18	-64	1.02	-58.5
	1.36	70.5	1.25	51	1.23	25.5	1.19	8	1.23	10.5	1.25	-28.5	1.11	-38.5	1.02	-46	1.17	-48.5	1.29	-54.5	0.94	-55.5	1.19	-64.5	1.06	-60.5
	1.32	69	1.3	50	1.26	26.5	1.18	6	1.2	10	1.33	-30	1.11	-39.5	1.14	-43.5	1.11	-48.5	1.29	-55.5	0.99	-52	1.23	-62	1	-61.5
	1.4	68	1.23	53	1.22	26	1.23	8.5	1.21	10	1.22	-30.5	1.12	-38	1.14	-43.5	1.13	-48	1.27	-55	0.96	-55	1.21	-64.5	1.01	-60.5
	1.39	71	1.28	52.5	1.22	26	1.24	9.5	1.23	12	1.23	-30.5	1.13	-38.5	1.16	-44.5	1.17	-48.5	1.25	-53	0.95	-53.5	1.24	-63.5	1.07	-61.5
	1.39	68.5	1.26	52.5	1.28	24.5	1.25	8	1.16	13.5	1.22	-28	1.13	-40	1.03	-45.5	1.14	-49	1.34	-54	1.02	-54	1.21	-64	1.09	-59.5
	1.36	70	1.22	54	1.24	25.5	1.22	6.5	1.18	12	1.18	-28.5	1.11	-40	1.15	-45	1.19	-48	1.31	-54	1.09	-53.5	1.24	-64	1.08	-63
	1.35	69	1.28	54	1.24	26	1.28	9	1.19	10.5	1.26	-32	1.11	-41	1.14	-43	1.19	-47.5	1.23	-54.5	0.91	-53.5	1.21	-63	1.07	-60.5
	1.35	69.5	1.26	52.5	1.27	25.5	1.2	6.5	1.18	10	1.29	-30.5	1.15	-41	1.11	-44	1.15	-48.5	1.33	-56.5	0.95	-56	1.17	-65.5	1.05	-62
	1.39	70	1.25	53	1.23	26	1.3	8	1.21	11	1.31	-31	1.12	-39.5	1.19	-44	1.15	-47	1.32	-55	0.99	-53	1.19	-62.5	1.01	-62
	1.39	69.5	1.25	51.5	1.3	28	1.19	9.5	1.23	12	1.26	-29	1.11	-39	1.08	-45.5	1.14	-48	1.26	-53.5	0.96	-55	1.23	-65.5	1.02	-60
	1.36	72.5	1.24	51	1.28	27.5	1.22	8	1.26	12.5	1.24	-28.5	1.19	-38.5	1.11	-45	1.17	-48.5	1.25	-53.5	0.93	-55	1.24	-64	1	-63
	1.4	70	1.3	52.5	1.26	26.5	1.23	7	1.17	12.5	1.27	-29.5	1.1	-38	1.23	-44	1.18	-50	1.27	-53	1.05	-53	1.2	-63	1.06	-60
	1.38	70	1.26	53	1.25	26.5	1.23	7	1.21	10.5	1.26	-31	1.13	-41	1.25	-46	1.21	-48	1.33	-55	1.03	-55.5	1.19	-65.5	1.06	-63
	1.39	71	1.29	51.5	1.27	27.5	1.26	9.5	1.26	10.5	1.28	-31.5	1.16	-40.5	1.25	-43.5	1.19	-47.5	1.3	-55.5	1.06	-52.5	1.23	-63	1.09	-61
	1.36	70	1.3	52	1.3	28	1.25	8.5	1.23	10	1.24	-28.5	1.11	-40	1.13	-46	1.24	-47.5	1.3	-55.5	0.98	-55.5	1.23	-65	1.11	-61
	1.34	71	1.38	53	1.28	27	1.31	7	1.21	9	1.21	-29.5	1.14	-39	1.12	-44	1.19	-47	1.29	-55	1.03	-53	1.23	-63.5	1.09	-62
	1.4	71.5	1.31	54	1.29	26	1.25	7	1.24	10	1.23	-31.5	1.18	-38.5	1.12	-47	1.15	-48	1.31	-55	1.03	-55	1.27	-64.5	1.07	-60.5
	1.32	71	1.28	53	1.28	26	1.24	8	1.25	10.5	1.23	-28	1.12	-40	1.16	-44	1.18	-49.5	1.29	-54	1	-55.5	1.29	-66	1.07	-61
	1.39	72	1.28	51.5	1.32	25	1.32	8.5	1.27	10.5	1.25	-29	1.09	-41.5	1.15	-47	1.18	-48	1.29	-56.5	1.01	-52	1.2	-63	0.99	-63
	1.38	69.5	1.28	51.5	1.27	24	1.23	9	1.21	11	1.27	-30.5	1.16	-39.5	1.1	-43.5	1.22	-47	1.31	-56	1.04	-56	1.24	-65	1.04	-60.5
	1.38	69.5	1.29	51.5	1.3	25.5	1.25	9.5	1.21	11	1.23	-29	1.12	-39.5	1.23	-47	1.18	-48	1.28	-54	1.03	-53.5	1.22	-63	1	-62
	1.38	70	1.26	51	1.27	27	1.24	7.5	1.23	10	1.25	-30	1.07	-39.5	1.15	-45	1.2	-48	1.33	-55	1.03	-53	1.23	-65	1.06	-59.5
	1.37	71	1.29	54.5	1.25	26.5	1.23	6.5	1.23	11.5	1.24	-31.5	1.16	-41	1.22	-45	1.15	-48	1.28	-56	1.05	-55	1.26	-65.5	1.06	-62.5
	1.37	71	1.29	53.5	1.25	25.5	1.23	8	1.24	12.5	1.26	-30	1.15	-39.5	1.17	-44.5	1.18	-49	1.33	-56	1.02	-53.5	1.22	-64.5	1.06	-60
	1.38	70	1.3	52	1.29	24	1.27	9	1.26	11.5	1.22	-28.5	1.15	-38.5	1.2	-47.5	1.18	-46.5	1.32	-55	1.01	-54.5	1.26	-65	1.08	-62.5
	1.34	71	1.26	51.5	1.28	28	1.28	6.5	1.23	11.5	1.25	-29	1.09	-38.5	1.22	-44	1.19	-49	1.3	-54.5	1.05	-54	1.26	-64.5	1.01	-60
	1.38	72.5	1.31	54	1.24	27	1.28	8.5	1.23	11	1.26	-32	1.15	-38	1.32	-46	1.2	-48.5	1.31	-55.5	1.04	-54.5	1.2	-65	1.11	-62
	1.36	69.5	1.28	52	1.36	27.5	1.25	9.5	1.26	10.5	1.3	-30	1.13	-39.5	1.11	-45	1.16	-46.5	1.29	-56.5	1.01	-54	1.19	-64.5	1.1	-62
	1.34	70.5	1.26	50	1.32	25	1.26	7.5	1.22	12	1.27	-29	1.17	-40	1.22	-46	1.18	-48	1.32	-55.5	1	-54	1.17	-65.5	1.1	-60.5
	1.34	69	1.27	52	1.26	25	1.25	7.5	1.22	12.5	1.24	-29.5	1.16	-40	1.21	-44.5	1.22	-49	1.33	-54	0.96	-56	1.22	-64.5	1.14	-62
	1.3	71	1.28	54.5	1.31	26	1.27	8	1.24	10	1.25	-31	1.08	-40.5	1.11	-45.5	1.18	-48	1.28	-55.5	1.07	-53.5	1.19	-66.5	1.1	-60.5
	1.34	69.5	1.26	52.5	1.3	27.5	1.33	8.5	1.24	11.5	1.23	-29.5	1.15	-40	1.08	-46	1.2	-49	1.31	-57	0.99	-54.5	1.19	-63.5	1.09	-62.5
	1.43	71.5	1.24	53	1.32	27.5	1.3	7	1.26	13	1.21	-31	1.11	-38.5	1.12	-45	1.25	-49	1.32	-55.5	0.97	-57	1.16	-67	1.01	-60.5
	1.43	70	1.31	53.5	1.3	25.5	1.25	5.5	1.29	10.5	1.22	-30	1.11	-38	1.16	-46.5	1.19	-48	1.34	-53.5	1.07	-53	1.22	-64	1.03	-61.5
	1.34	70.5	1.28	52.5	1.32	25.5	1.28	8.5	1.25	11	1.27	-31.5	1.16	-40	1.17	-43.5	1.18	-48	1.28	-54.5	1.03	-54.5	1.3	-65.5	1.16	-60
	1.35	69	1.23	50.5	1.25	25	1.25	8	1.2	11.5	1.31	-30	1.16	-40.5	1.12	-45	1.22	-47.5	1.33	-57	1.05	-56	1.25	-65	0.98	-63
	1.43	71	1.29	53.5	1.3	26	1.28	9	1.15	13	1.3	-31	1.12	-38.5	1.11	-46.5	1.2	-49.5	1.32	-56	0.98	-53.5	1.24	-64	1.05	-63
	1.34	70.5	1.27	54.5	1.31	25	1.23	8	1.2	11	1.25	-28.5	1.12	-41	1.21	-44.5	1.22	-47.5	1.32	-55.5	0.97	-55	1.18	-64.5	1.13	-66
	1.34	68.5	1.26	53	1.27	27	1.26	6.5	1.2	9.5	1.23	-32.5	1.14	-39	1.15	-46.5	1.28	-51.5	1.3	-54.5	1	-55	1.26	-66	1.27	-68.5
	1.4	76.5	1.29	54	1.28	27	1.28	8	1.25	10	1.25	-30	1.21	-41	1.13	-44.5	1.46	-54	1.3	-56	0.89	-55	1.26	-67.5	1.37	-76
	1.59	82	1.31	51	1.18	27	1.21	8.5	1.26	11.5	1.36	-32.5	1.38	-47	1.18	-47.5	1.54	-57.5	1.31	-56	0.96	-56.5	1.44	-72	1.54	-80
	1.7	92	1.24	52.5	1.23	26.5	1.24	8	1.44	9.5	1.46	-33.5	1.48	-45.5	1.26	-44	1.64	-59.5	1.41	-60	1.08	-58	1.6	-77.5	1.63	-84.5
	1.85	96.5	1.28	54	1.28	26	1.32	9	1.54	9.5	1.6	-34.5	1.54	-51	1.21	-46.5	1.67	-64.5	1.62	-64	1.16	-65.5	1.72	-86	1.64	-85.5
	1.93	102	1.3	56.5	1.36	28	1.4	12	1.62	8.5	1.75	-37.5	1.62	-49.5	1.16	-46	1.75	-66	1.68	-70.5	1.32	-68	1.77	-87	1.61	-90
	2.03	105	1.44	62.5	1.41	31.5	1.54	16	1.73	12.5	1.8	-37	1.72	-54	1.27	-50	1.8	-68.5	1.83	-73	1.4	-72	1.88	-92.5	1.72	-91
	2.11	110.5	1.6	68	1.57	35	1.68	14.5	1.84	13	1.89	-41	1.76	-54	1.43	-51	1.87	-72	1.86	-77	1.54	-76	1.92	-92.5	1.77	-93.5
	2.14	112.5	1.7	73	1.7	39	1.76	16	1.87	12	1.96	-40.5	1.82	-57.5	1.65	-57.5	1.9	-70.5	1.98	-76.5	1.62	-76	1.98	-96.5	1.67	-93.5
	2.17	115	1.82	78.5	1.73	40.5	1.83	18.5	1.84	14	2.04	-41.5	1.83	-56.5	1.68	-58	1.93	-73.5	2.04	-78.5	1.65	-79	1.97	-97.5	1.83	-95.5
	2.15	113.5	1.88	84	1.91	43.5	1.94	19.5	1.89	13.5	2	-44.5	1.92	-58	1.78	-62.5	1.94	-73	2.06	-80.5	1.72	-81.5	2.04	-96.5	1.79	-93.5
	2.21	117	1.92	85.5	1.91	45	2.01	18.5	1.93	14	2.08	-43	1.85	-57.5	1.69	-61	1.91	-74	2.1	-82.5	1.64	-79.5	2.03	-100.5	1.86	-96.5
	2.23	117	1.95	87	1.97	45.5	2.02	15.5	1.98	14	2.04	-43.5	1.91	-60.5	1.79	-65	1.94	-74	2.1	-86	1.66	-84.5	2.02	-98	1.83	-95.5
	2.19	118.5	2	90.5	2.02	46.5	2.05	17.5	1.98	15	2.05	-44	1.86	-59	1.84	-66	1.96	-75	2.14	-84.5	1.68	-82.5	1.99	-102	1.89	-97
	2.22	118.5	2.03	89	2.05	48	2.09	18.5	2.03	14.5	2.07	-45	1.87	-60.5	2.03	-67	1.98	-75.5	2.14	-83.5	1.66	-82	2.01	-99.5	1.86	-96.5
	2.24	117.5	2.1	89.5	2.12	49	2.07	18	1.99	14	2.1	-43.5	1.91	-59	1.95	-66.5	1.99	-74	2.11	-85.5	1.69	-85.5	2.03	-101	1.81	-97
	2.26	121	2.12	93	2.06	49.5	2.06	19.5	1.99	14.5	2.08	-45.5	1.93	-60	2.05	-67	2.03	-74	2.19	-84.5	1.63	-82.5	2.06	-101	1.9	-98
	2.29	117.5	2.12	91	2.06	49.5	2.06	19.5	2.07	16.5	2.07	-43.5	1.93	-59.5	2.08	-69.5	2.01	-77	2.19	-85.5	1.62	-86	2.02	-101.5	1.84	-96.5
	2.27	120.5	2.08	91.5	2.13	50.5	2.1	19.5	2.05	13.5	2.1	-46	1.87	-60.5	2.04	-68	1.98	-76	2.22	-86.5	1.7	-85	2.08	-102.5	1.81	-98
	2.26	119	2.16	93	2.12	49	2.15	18.5	2.04	14.5	2.1	-44.5	1.96	-59	2.01	-68	1.98	-74.5	2.23	-87	1.67	-85.5	2.05	-102	1.87	-97
	2.28	121.5	2.09	93.5	2.12	48	2.13	18.5	2.06	16	2.11	-46.5	1.97	-60.5	2.12	-68.5	2.01	-75	2.18	-88.5	1.62	-86	2.08	-102	1.8	-99.5
	2.28	122	2.15	92	2.11	48	2.12	18	2.12	16	2.21	-44.5	1.92	-60.5	1.95	-69.5	1.97	-76	2.27	-88	1.75	-86	2.1	-103	1.86	-96.5
	2.26	119.5	2.11	92	2.16	47.5	2.19	18	2.05	14.5	2.11	-47	1.95	-60.5	1.97	-69	2.02	-75	2.25	-88.5	1.57	-86	2.09	-102.5	1.8	-96.5
	2.26	121.5	2.11	92.5	2.17	47	2.16	19	2.03	14	2.15	-45.5	1.99	-62	1.75	-70.5	1.98	-74.5	2.22	-87	1.73	-87	2.11	-102	1.87	-98.5
	2.3	122	2.17	94	2.14	48.5	2.2	19.5	2.02	15	2.13	-47.5	1.93	-60.5	2.01	-70.5	2.05	-75	2.22	-87	1.7	-86	2.03	-104	1.87	-97.5
	2.32	121.5	2.12	94.5	2.14	48.5	2.18	17	2.08	14	2.11	-45.5	1.96	-61.5	1.97	-69.5	1.96	-76.5	2.17	-87	1.78	-87.5	2.11	-102	1.89	-101
	2.24	120.5	2.19	95	2.17	50	2.14	17.5	2.08	16.5	2.14	-45.5	1.96	-61	2.13	-71	2.03	-76.5	2.23	-87	1.71	-85.5	2.09	-105	1.82	-97.5
	2.29	122.5	2.12	95.5	2.14	50.5	2.19	19	2.13	15.5	2.18	-45.5	1.94	-62	2.01	-72	1.97	-78	2.18	-90.5	1.72	-87.5	2.13	-102	1.88	-99.5
	2.3	122.5	2.13	95	2.18	50	2.16	16.5	2.05	14	2.14	-46.5	1.95	-61	2.16	-70	1.98	-78.5	2.23	-87.5	1.74	-87	2.13	-105.5	1.88	-98
	2.3	122	2.2	94	2.17	51	2.16	18	2.07	16	2.12	-45.5	1.97	-61	2.09	-71.5	1.97	-78	2.18	-87	1.76	-86.5	2.1	-102	1.85	-99.5
	2.3	120	2.17	92	2.17	50.5	2.2	19	2.07	15.5	2.21	-45	1.95	-63	2.03	-71.5	1.95	-77.5	2.31	-89	1.74	-88.5	2.14	-105	1.89	-100
	2.3	121.5	2.22	93	2.13	48.5	2.18	17	2.09	17.5	2.21	-48	1.98	-60	2.05	-69.5	2.03	-77	2.27	-89	1.77	-85.5	2.1	-103	1.93	-99
	2.3	123.5	2.15	96	2.2	49	2.2	17	2.12	14	2.14	-47.5	2.02	-60.5	1.97	-70.5	2.08	-75.5	2.23	-89	1.69	-88	2.1	-104	1.9	-100
	2.31	122.5	2.16	96	2.22	49.5	2.19	19	2.14	15	2.18	-45.5	1.96	-61.5	2.01	-73.5	2.03	-77	2.24	-86	1.7	-89	2.12	-103	1.88	-99.5
	2.28	120.5	2.19	95	2.2	49	2.22	19.5	2.12	17.5	2.14	-47.5	1.94	-62.5	2.03	-71	2.03	-76	2.25	-90	1.59	-87	2.1	-104	1.9	-99
	2.34	119.5	2.17	95	2.21	48	2.22	16.5	2.09	14.5	2.14	-47.5	1.9	-60	2.06	-70.5	2.03	-77	2.22	-88.5	1.72	-88	2.11	-103	1.89	-99.5
	2.28	121.5	2.18	95	2.14	48	2.22	18	2	15	2.21	-46	1.97	-61	1.99	-70	2.08	-76	2.24	-88	1.74	-86	2.14	-105.5	1.85	-102
	2.35	123.5	2.24	94	2.21	48	2.15	17.5	2.13	17	2.17	-48	1.99	-61.5	1.98	-73	2.04	-77.5	2.2	-88	1.74	-87.5	2.17	-102.5	1.83	-101
	2.29	122	2.26	93.5	2.2	48.5	2.15	19	2.12	15.5	2.19	-45.5	1.98	-60.5	2.03	-71	2.04	-76.5	2.28	-89.5	1.8	-88.5	2.08	-104.5	1.89	-100.5
	2.28	121	2.17	96	2.24	48.5	2.18	19	2.07	15.5	2.19	-46	1.96	-62.5	2.06	-70.5	2.01	-77	2.18	-91	1.78	-85	2.12	-103	1.87	-99
	2.23	120.5	2.16	96.5	2.17	49	2.19	19	2.07	15	2.18	-47.5	2.01	-61	1.94	-70.5	2.02	-76	2.17	-88.5	1.77	-88.5	2.1	-105	1.85	-97.5
	2.26	124	2.18	96	2.19	48	2.18	19.5	2.14	17	2.11	-46.5	1.99	-61.5	2.08	-72	2.01	-76	2.19	-88.5	1.72	-86	2.12	-103	1.87	-99
	2.2	122	2.22	95.5	2.23	48	2.19	19	2.12	15	2.15	-46	1.97	-61.5	1.96	-72	1.99	-75	2.22	-87.5	1.68	-87.5	2.16	-105.5	1.91	-100.5
	2.3	120.5	2.18	94.5	2.22	48.5	2.21	19	2.04	16	2.16	-46.5	1.97	-63	2.06	-73	2.04	-76	2.21	-90	1.75	-88.5	2.14	-102	1.9	-101
	2.28	122.5	2.18	95.5	2.19	49.5	2.13	19	2.07	16	2.2	-46	1.91	-61.5	2.19	-71	2.02	-75	2.18	-91	1.73	-87	2.09	-104.5	2	-99
	2.25	123	2.14	96	2.17	51	2.21	19	2.05	15	2.17	-47.5	1.96	-60.5	2.2	-71.5	2	-76	2.2	-89.5	1.76	-87.5	2.07	-104	1.92	-98
	2.33	122.5	2.21	94.5	2.23	50	2.21	20	2.1	17.5	2.19	-48	1.96	-60.5	2.05	-70.5	2.01	-76	2.26	-89.5	1.7	-87.5	2.1	-105	1.95	-99.5
	2.31	121	2.19	95	2.17	48	2.19	19.5	2.11	16.5	2.21	-47.5	1.92	-62	2.14	-70.5	2.01	-75	2.26	-88	1.73	-86.5	2.09	-104	1.97	-101.5
	2.31	120	2.15	95	2.26	48.5	2.17	18	2.12	14	2.21	-47.5	2.02	-63.5	2.15	-72	2.07	-77	2.25	-88.5	1.7	-89	2.09	-104.5	1.93	-100
	2.3	119.5	2.2	93.5	2.2	49	2.18	18.5	2.08	15	2.17	-48	1.95	-63	2.17	-72	2.02	-77.5	2.27	-90.5	1.75	-87	2.09	-103.5	1.86	-98.5
	2.34	120.5	2.18	94	2.25	48	2.17	16.5	2.11	16	2.17	-48	2.01	-61	2.08	-73	2.01	-77	2.26	-89.5	1.74	-87.5	2.11	-105.5	1.9	-101.5
	2.27	120.5	2.18	94.5	2.16	48.5	2.17	18	2.09	16.5	2.1	-48	1.99	-62	2	-70	2	-78	2.22	-90	1.71	-87	2.11	-103.5	1.89	-100
	2.37	122.5	2.23	93.5	2.2	47.5	2.16	17	2.11	15	2.15	-47.5	1.95	-60	2.03	-71	2.03	-78.5	2.24	-89	1.8	-87	2.12	-104.5	1.92	-99.5
	2.29	122.5	2.18	95	2.2	48.5	2.19	19	2.07	15	2.14	-47	1.97	-61.5	1.94	-71.5	1.98	-78	2.2	-87	1.76	-88.5	2.1	-104	1.87	-99.5
	2.3	123	2.16	94.5	2.2	50	2.12	19.5	2.06	17	2.24	-48	2.03	-62	2.06	-73	2.03	-79	2.22	-88.5	1.75	-85.5	2.08	-106	1.76	-101
	2.3	123.5	2.16	93.5	2.2	50	2.16	16.5	2.08	16.5	2.2	-46.5	1.95	-61	1.96	-73	1.99	-78	2.26	-88	1.82	-87.5	2.09	-103.5	1.91	-99.5
	2.29	122.5	2.19	93.5	2.2	51	2.19	17	2.09	15	2.23	-47	1.99	-60.5	2.17	-70	2.02	-79	2.22	-90	1.81	-88.5	2.09	-106	1.93	-100.5
	2.3	122.5	2.21	94	2.22	50	2.18	16.5	2.09	14.5	2.16	-46.5	1.98	-62	2.03	-71	2	-79	2.23	-89.5	1.76	-87	2.14	-104	1.93	-98
	2.29	121.5	2.2	95.5	2.2	48	2.19	18	2.11	16.5	2.17	-48	2.01	-60.5	2.12	-70.5	2.06	-77.5	2.25	-88	1.74	-87.5	2.08	-105
	2.33	120.5	2.21	96.5	2.24	48.5	2.16	19	2.1	17	2.14	-48	2	-60	2	-72.5	2.02	-77	2.21	-88	1.83	-87	2.13	-102.5
	2.35	120.5	2.23	95	2.2	48.5	2.24	19	2.06	15	2.21	-47.5	2	-61.5	2.14	-73.5			2.2	-90	1.73	-86.5	2.11	-105
	2.34	122.5	2.21	94.5	2.19	48.5	2.21	18	2.12	17.5	2.18	-47.5			2.02	-72			2.22	-88.5	1.76	-89
	2.31	122.5	2.19	94.5	2.17	49.5	2.18	18							1.99	-72.5			2.25	-88.5	1.74	-88
	2.32	122.5	2.2	95.5	2.18	49	2.17	19							1.97	-69.5			2.24	-88
			2.17	95	2.11	49.5	2.18	18.5							1.97	-71			2.23	-88.5
			2.17	95			2.2	17.5							2.04	-70			2.21	-89
			2.22	96.5											1.94	-74
	TBD loading (´10^-5 mol/cm^3)	S (mV/K)
	0	54.7
	0.52	47
	1.05	33.7
	1.57	18.3
	2.1	4.8
	2.62	-6.6
	3.15	-14.9
	3.67	-22.3
	4.19	-29.3
	4.72	-32
	5.24	-39.3
	5.77	-41.7
	6.29	-45.7
	6.82	-48.7
	7.34	-50
	7.87	-51
	8.39	-51.7
	8.91	-52
	9.44	-53
	9.96	-53

## Sheet: Figure5ab
			Seebeck coefficient (mV/K)
		CNT	sample 1	sample 2	sample 3	sample 4	sample 5	sample 6	sample 7	sample 8	sample 9
	as-prepared	EC1.5	63	65	67	65	63	54	51	52	58
		HiPCO	68	61	64
		Tuball 80%	64	63	58
		Tuball 93%	53	55	52
		Graphite	15	15	12
	TBD-doped	EC1.5	-32	-30	-29	-28	-34
		HiPCO	-34	-34	-35
		Tuball 80%	-22	-24	-25
		Tuball 93%	-19	-19	-20
		Graphite	-17	-16	-16
			Seebeck coefficient (mV/K)
		CNT	sample 1	sample 2	sample 3
	as-prepared	s-SWCNT (d = 1.2-1.7 nm)	150	144	146
		s-SWCNT (d = 0.7-0.9 nm)	50	47	45
		m-SWCNT (d = 1.2-1.7 nm)	17	17	17
	TBD-doped	s-SWCNT (d = 1.2-1.7 nm)	-153	-143	-164
		s-SWCNT (d = 0.7-0.9 nm)	-5.6	-4.1	-4.8
		m-SWCNT (d = 1.2-1.7 nm)	5.1	5.5	6

## Sheet: Figure6ab
	TBD-doped			Me-TBD-doped			DBU-doped			TMG-doped
	Period (´10^3 h) held at 100 °C	S (mV/K)		Period (´10^3 h) held at 100 °C	S (mV/K)		Period (´10^3 h) held at 100 °C	S (mV/K)		Period (´10^3 h) held at 100 °C	S (mV/K)
	0	-33		0	-32		0	-25		0	-25
	84	-31		758	-36		62	-39		62	-30
	111	-32		1478	-48		111	-42		111	-19
	150	-32		2150	-53		128	-43		128	-12
	244	-33		2414	-50		222	-39		222	8
	290	-32		2750	-48		268	-36		268	17
	477	-35		3254	-45		455	-27		455	24
	565	-35		3662	-47		543	-17		543	33
	631	-39		3873	-45		609	-9		609	36
	718	-37		4353	-42		696	-6		696	40
	857	-38		4761	-41		835	3		835	46
	902	-41					880	5		880	51
	1074	-44					1052	11		1052	53
	1165	-45					1143	14		1143	54
	1813	-46					1791	29		1791	62
	2533	-50					2511	37		2511	66
	2980	-52					2958	35		2958	64
	3134	-50					3112	35		3112	61
	4526	-46					4504	44		4504	64
	4943	-48								4912	63
	TBD-doped			Me-TBD-doped			DBU-doped			TMG-doped
	Period (´10^3 h) held at 100 °C	s (S/cm)		Period (´10^3 h) held at 100 °C	s (S/cm)		Period (´10^3 h) held at 100 °C	s (S/cm)		Period (´10^3 h) held at 100 °C	s (S/cm)
	0	1230		0	1360		0	1850		0	1140
	84	1120		758	580		62	1160		62	730
	133	1220		1478	610		111	970		111	600
	150	1280		2150	400		128	1100		128	700
	244	1210		2414	520		222	910		222	700
	290	1180		2750	450		268	800		268	690
	477	1160		3254	430		455	820		455	660
	565	1070		3662	360		543	710		543	600
	631	1170		3873	430		609	770		609	670
	718	1050		4353	460		696	730		696	730
	857	960		4761	540		835	700		835	730
	902	1030					880	760		880	750
	1074	820					1052	600		1052	640
	1165	850					1143	630		1143	650
	1813	620					1791	530		1791	590
	2533	620					2511	520		2511	560
	2980	600					2958	530		2958	520
	3134	670					3112	490		3112	520
	4526	590					4504	540		4504	560
	4943	490								4912	580

## Sheet: Figure7abcd
		Power factor (mW m^-1 K^-2)
	DBU concentration in DMF (mM)	sample 1	sample 2	sample 3	sample 4
	7	62	50	42
	71	51	133	150
	545	85	79	106	115
		Power factor (mW m^-1 K^-2)
	TBD concentration in DBF (mM)	sample 1	sample 2	sample 3	sample 4	sample 5
	0.71	150	132	95
	7.1	123	90	87
	71	118	117	100	102	141
	710	117	111	102
		Power factor (mW m^-1 K^-2)
	Me-TBD concentration in DMF (mM)	sample 1	sample 2	sample 3
	7	239	154	184
	71	139	110	147
	710	148	228	105
		Power factor (mW m^-1 K^-2)
	TMG concentration in DMF (mM)	sample 1	sample 2	sample 3
	7	137	151	166
	71	103	147	124
	769	66	52	51

## Sheet: Figure8bc
	Time (ks)	temperature difference (K)	thermopower (mV)		Loading (ohm)	Power (mW)
	0	0.335	-0.175		1000	0.257667
	0.005	0.36	-0.17		500	0.503777
	0.01	0.37	-0.17		400	0.616775
	0.015	0.4	-0.165		300	0.804558
	0.02	0.35	-0.16		290	0.824391
	0.025	0.35	-0.16		280	0.849862
	0.03	0.33	-0.155		270	0.878941
	0.035	0.33	-0.155		260	0.909195
	0.04	0.31	-0.155		250	0.940158
	0.045	0.275	-0.155		240	0.966851
	0.05	0.315	-0.155		230	1.00386
	0.055	0.285	-0.155		220	1.04425
	0.06	0.245	-0.155		210	1.08922
	0.065	0.285	-0.15		200	1.13869
	0.07	0.29	-0.155		190	1.18832
	0.075	0.255	-0.155		180	1.2455
	0.08	0.22	-0.15		170	1.31208
	0.085	0.29	-0.15		160	1.38626
	0.09	0.26	-0.15		150	1.46086
	0.095	0.29	-0.15		140	1.51403
	0.1	0.285	-0.15		130	1.61619
	0.105	0.295	-0.15		120	1.69694
	0.11	0.315	-0.15		110	1.83774
	0.115	0.275	-0.15		100	1.98106
	0.12	0.27	-0.15		95	2.04551
	0.125	0.315	-0.15		90	2.14431
	0.13	0.24	-0.15		85	2.22718
	0.135	0.25	-0.15		80	2.32357
	0.14	0.24	-0.15		75	2.44189
	0.145	0.21	-0.145		70	2.54985
	0.15	0.26	-0.145		65	2.6652
	0.155	0.245	-0.145		60	2.77694
	0.16	0.24	-0.145		55	2.95754
	0.165	0.28	-0.145		50	3.14303
	0.17	0.275	-0.145		45	3.29618
	0.175	0.24	-0.145		40	3.48218
	0.18	0.26	-0.145		35	3.72292
	0.185	0.25	-0.155		30	3.99529
	0.19	0.275	-0.165		25	4.28904
	0.195	0.375	-0.185		20	4.542
	0.2	0.365	-0.205		18	4.59752
	0.205	0.385	-0.225		17	4.63745
	0.21	0.475	-0.245		16	4.66128
	0.215	0.51	-0.27		15	4.65596
	0.22	0.495	-0.29		14	4.71888
	0.225	0.56	-0.31		13	4.70283
	0.23	0.59	-0.33		12	4.6825
	0.235	0.65	-0.345		11	4.67093
	0.24	0.665	-0.36		10	4.61992
	0.245	0.675	-0.37		9	4.55253
	0.25	0.74	-0.385		8	4.41788
	0.255	0.73	-0.39		7	4.30416
	0.26	0.745	-0.4		6	4.09531
	0.265	0.8	-0.41		5	3.83163
	0.27	0.865	-0.415		4	3.46891
	0.275	0.85	-0.42		3	3.01001
	0.28	0.865	-0.425		2	2.34578
	0.285	0.865	-0.43		1	1.48352
	0.29	0.945	-0.435
	0.295	0.87	-0.435
	0.3	0.9	-0.44
	0.305	0.92	-0.44
	0.31	0.89	-0.445
	0.315	0.905	-0.445
	0.32	0.96	-0.45
	0.325	0.92	-0.45
	0.33	0.915	-0.45
	0.335	0.95	-0.45
	0.34	0.94	-0.45
	0.345	0.965	-0.455
	0.35	0.995	-0.455
	0.355	0.975	-0.455
	0.36	0.96	-0.455
	0.365	0.935	-0.455
	0.37	0.985	-0.455
	0.375	0.935	-0.455
	0.38	1	-0.455
	0.385	1.015	-0.455
	0.39	0.895	-0.455
	0.395	0.915	-0.46
	0.4	0.975	-0.46
	0.405	0.955	-0.46
	0.41	0.955	-0.46
	0.415	0.985	-0.46
	0.42	0.97	-0.46
	0.425	0.99	-0.46
	0.43	0.955	-0.46
	0.435	0.965	-0.46
	0.44	1.01	-0.46
	0.445	0.98	-0.46
	0.45	0.985	-0.46
	0.455	1	-0.46
	0.46	1.005	-0.46
	0.465	1.035	-0.46
	0.47	0.97	-0.46
	0.475	1.035	-0.46
	0.48	1.03	-0.46
	0.485	1.015	-0.465
	0.49	1.035	-0.465
	0.495	1.12	-0.48
	0.5	1.125	-0.5
	0.505	1.17	-0.52
	0.51	1.225	-0.54
	0.515	1.205	-0.56
	0.52	1.285	-0.58
	0.525	1.265	-0.6
	0.53	1.415	-0.615
	0.535	1.37	-0.635
	0.54	1.425	-0.65
	0.545	1.54	-0.665
	0.55	1.48	-0.675
	0.555	1.515	-0.685
	0.56	1.57	-0.695
	0.565	1.585	-0.705
	0.57	1.67	-0.71
	0.575	1.655	-0.72
	0.58	1.6	-0.725
	0.585	1.625	-0.73
	0.59	1.69	-0.735
	0.595	1.64	-0.74
	0.6	1.7	-0.74
	0.605	1.69	-0.745
	0.61	1.75	-0.75
	0.615	1.725	-0.75
	0.62	1.715	-0.75
	0.625	1.72	-0.755
	0.63	1.68	-0.755
	0.635	1.76	-0.755
	0.64	1.74	-0.755
	0.645	1.715	-0.76
	0.65	1.665	-0.76
	0.655	1.72	-0.76
	0.66	1.725	-0.76
	0.665	1.745	-0.76
	0.67	1.77	-0.765
	0.675	1.83	-0.765
	0.68	1.77	-0.765
	0.685	1.8	-0.765
	0.69	1.74	-0.765
	0.695	1.765	-0.765
	0.7	1.78	-0.765
	0.705	1.76	-0.765
	0.71	1.735	-0.765
	0.715	1.81	-0.765
	0.72	1.73	-0.765
	0.725	1.71	-0.765
	0.73	1.71	-0.765
	0.735	1.73	-0.765
	0.74	1.73	-0.765
	0.745	1.78	-0.765
	0.75	1.785	-0.765
	0.755	1.76	-0.765
	0.76	1.725	-0.77
	0.765	1.745	-0.765
	0.77	1.755	-0.77
	0.775	1.77	-0.77
	0.78	1.825	-0.78
	0.785	1.865	-0.795
	0.79	1.92	-0.825
	0.795	1.985	-0.86
	0.8	2	-0.9
	0.805	2.16	-0.94
	0.81	2.25	-0.985
	0.815	2.295	-1.03
	0.82	2.42	-1.07
	0.825	2.495	-1.115
	0.83	2.605	-1.155
	0.835	2.63	-1.195
	0.84	2.69	-1.23
	0.845	2.81	-1.26
	0.85	2.875	-1.295
	0.855	2.9	-1.32
	0.86	3.01	-1.35
	0.865	2.985	-1.37
	0.87	3.05	-1.395
	0.875	3.12	-1.41
	0.88	3.14	-1.425
	0.885	3.21	-1.44
	0.89	3.205	-1.455
	0.895	3.23	-1.465
	0.9	3.255	-1.475
	0.905	3.285	-1.49
	0.91	3.25	-1.495
	0.915	3.255	-1.505
	0.92	3.295	-1.51
	0.925	3.295	-1.515
	0.93	3.305	-1.515
	0.935	3.345	-1.52
	0.94	3.33	-1.525
	0.945	3.32	-1.525
	0.95	3.315	-1.53
	0.955	3.39	-1.53
	0.96	3.35	-1.535
	0.965	3.4	-1.535
	0.97	3.45	-1.535
	0.975	3.435	-1.535
	0.98	3.38	-1.535
	0.985	3.405	-1.535
	0.99	3.405	-1.535
	0.995	3.41	-1.54
	1	3.42	-1.54
	1.005	3.41	-1.54
	1.01	3.445	-1.54
	1.015	3.425	-1.54
	1.02	3.465	-1.54
	1.025	3.44	-1.54
	1.03	3.42	-1.545
	1.035	3.42	-1.545
	1.04	3.425	-1.545
	1.045	3.395	-1.545
	1.05	3.37	-1.54
	1.055	3.41	-1.54
	1.06	3.405	-1.545
	1.065	3.385	-1.54
	1.07	3.375	-1.54
	1.075	3.41	-1.545
	1.08	3.44	-1.545
	1.085	3.38	-1.545
	1.09	3.43	-1.545
	1.095	3.35	-1.545
	1.1	3.385	-1.54
	1.105	3.435	-1.545
	1.11	3.425	-1.545
	1.115	3.46	-1.545
	1.12	3.57	-1.55
	1.125	3.625	-1.585
	1.13	3.95	-1.66
	1.135	4.25	-1.78
	1.14	4.75	-1.93
	1.145	5.22	-2.115
	1.15	5.745	-2.31
	1.155	6.285	-2.5
	1.16	6.805	-2.685
	1.165	7.255	-2.86
	1.17	7.735	-3.025
	1.175	8.16	-3.18
	1.18	8.54	-3.32
	1.185	8.84	-3.45
	1.19	9.205	-3.57
	1.195	9.415	-3.68
	1.2	9.695	-3.77
	1.205	9.875	-3.865
	1.21	10.035	-3.945
	1.215	10.315	-4.02
	1.22	10.48	-4.09
	1.225	10.64	-4.155
	1.23	10.775	-4.21
	1.235	10.945	-4.25
	1.24	10.98	-4.295
	1.245	11.155	-4.335
	1.25	11.23	-4.37
	1.255	11.3	-4.405
	1.26	11.36	-4.43
	1.265	11.48	-4.455
	1.27	11.5	-4.475
	1.275	11.57	-4.495
	1.28	11.61	-4.51
	1.285	11.7	-4.53
	1.29	11.735	-4.54
	1.295	11.765	-4.55
	1.3	11.69	-4.56
	1.305	11.705	-4.57
	1.31	11.74	-4.575
	1.315	11.83	-4.585
	1.32	11.775	-4.59
	1.325	11.83	-4.595
	1.33	11.76	-4.595
	1.335	11.845	-4.6
	1.34	11.81	-4.605
	1.345	11.825	-4.605
	1.35	11.825	-4.61
	1.355	11.775	-4.61
	1.36	11.775	-4.61
	1.365	11.825	-4.615
	1.37	11.87	-4.615
	1.375	11.835	-4.62
	1.38	11.88	-4.625
	1.385	11.83	-4.625
	1.39	11.825	-4.625
	1.395	11.88	-4.63
	1.4	11.84	-4.63
	1.405	11.865	-4.63
	1.41	11.89	-4.63
	1.415	11.885	-4.625
	1.42	11.895	-4.625
	1.425	11.875	-4.625
	1.43	11.91	-4.63
	1.435	11.88	-4.63
	1.44	11.89	-4.63
	1.445	11.905	-4.63
	1.45	11.91	-4.635
	1.455	11.9	-4.64
	1.46	11.905	-4.64
	1.465	11.925	-4.64
	1.47	11.97	-4.645
	1.475	11.96	-4.645
	1.48	12	-4.645
	1.485	11.97	-4.645
	1.49	11.955	-4.645
	1.495	11.895	-4.645
	1.5	11.96	-4.645
	1.505	11.925	-4.645
	1.51	11.98	-4.645
	1.515	11.88	-4.645
	1.52	11.985	-4.645
	1.525	11.965	-4.655
	1.53	12.145	-4.68
	1.535	12.26	-4.725
	1.54	12.48	-4.8
	1.545	12.835	-4.91
	1.55	13.315	-5.045
	1.555	13.735	-5.2
	1.56	14.17	-5.38
	1.565	14.675	-5.575
	1.57	15.195	-5.775
	1.575	15.635	-5.98
	1.58	16.1	-6.19
	1.585	16.585	-6.41
	1.59	17.12	-6.625
	1.595	17.56	-6.835
	1.6	18.01	-7.03
	1.605	18.465	-7.23
	1.61	18.86	-7.41
	1.615	19.34	-7.58
	1.62	19.62	-7.735
	1.625	20.025	-7.885
	1.63	20.295	-8.015
	1.635	20.555	-8.145
	1.64	20.745	-8.26
	1.645	20.97	-8.36
	1.65	21.14	-8.455
	1.655	21.335	-8.545
	1.66	21.47	-8.625
	1.665	21.73	-8.705
	1.67	21.83	-8.77
	1.675	21.985	-8.835
	1.68	22.09	-8.89
	1.685	22.215	-8.935
	1.69	22.28	-8.98
	1.695	22.355	-9.025
	1.7	22.425	-9.07
	1.705	22.525	-9.1
	1.71	22.62	-9.13
	1.715	22.71	-9.16
	1.72	22.7	-9.185
	1.725	22.765	-9.205
	1.73	22.87	-9.225
	1.735	22.9	-9.24
	1.74	22.85	-9.245
	1.745	22.875	-9.255
	1.75	22.925	-9.265
	1.755	22.985	-9.275
	1.76	22.98	-9.28
	1.765	22.98	-9.28
	1.77	22.975	-9.29
	1.775	22.935	-9.295
	1.78	22.955	-9.3
	1.785	23.07	-9.3
	1.79	23.045	-9.305
	1.795	23.035	-9.305
	1.8	23.085	-9.305
	1.805	23.04	-9.305
	1.81	23.025	-9.305
	1.815	22.96	-9.305
	1.82	22.985	-9.3
	1.825	23.01	-9.3
	1.83	23.045	-9.3
	1.835	23.075	-9.305
	1.84	22.995	-9.305
	1.845	23.02	-9.305
	1.85	23.09	-9.31
	1.855	23.045	-9.31
	1.86	23.035	-9.315
	1.865	23.085	-9.315
	1.87	23.05	-9.32
	1.875	23.155	-9.325
	1.88	23.125	-9.325
	1.885	23.08	-9.32
	1.89	23.095	-9.32
	1.895	23.075	-9.315
	1.9	23.065	-9.315
	1.905	23.08	-9.31
	1.91	23.12	-9.31
	1.915	23.125	-9.32
	1.92	23.195	-9.35
	1.925	23.345	-9.39
	1.93	23.535	-9.465
	1.935	23.79	-9.555
	1.94	24.05	-9.67
	1.945	24.42	-9.795
	1.95	24.77	-9.935
	1.955	25.08	-10.08
	1.96	25.355	-10.225
	1.965	25.71	-10.36
	1.97	25.96	-10.49
	1.975	26.27	-10.61
	1.98	26.44	-10.73
	1.985	26.68	-10.83
	1.99	26.875	-10.93
	1.995	27.11	-11.025
	2	27.255	-11.11
	2.005	27.395	-11.19
	2.01	27.655	-11.265
	2.015	27.755	-11.345
	2.02	27.99	-11.415
	2.025	28.105	-11.48
	2.03	28.245	-11.545
	2.035	28.38	-11.595
	2.04	28.425	-11.64
	2.045	28.595	-11.685
	2.05	28.655	-11.725
	2.055	28.755	-11.77
	2.06	28.77	-11.805
	2.065	28.81	-11.84
	2.07	28.885	-11.88
	2.075	29.03	-11.915
	2.08	29.03	-11.95
	2.085	29.065	-11.985
	2.09	29.15	-12.015
	2.095	29.215	-12.045
	2.1	29.26	-12.075
	2.105	29.36	-12.105
	2.11	29.4	-12.135
	2.115	29.41	-12.16
	2.12	29.425	-12.18
	2.125	29.53	-12.19
	2.13	29.535	-12.215
	2.135	29.545	-12.235
	2.14	29.575	-12.255
	2.145	29.655	-12.275
	2.15	29.73	-12.295
	2.155	29.74	-12.315
	2.16	29.755	-12.33
	2.165	29.75	-12.345
	2.17	29.87	-12.36
	2.175	29.97	-12.385
	2.18	30.005	-12.395
	2.185	29.945	-12.41
	2.19	29.98	-12.42
	2.195	30.09	-12.435
	2.2	30.09	-12.455
	2.205	30.055	-12.46
	2.21	30.08	-12.47
	2.215	30.02	-12.47
	2.22	29.995	-12.475
	2.225	29.95	-12.475
	2.23	30.095	-12.48
	2.235	30.065	-12.49
	2.24	30.13	-12.49
	2.245	30.07	-12.495
	2.25	30.04	-12.495
	2.255	30.115	-12.5
	2.26	30.17	-12.51
	2.265	30.235	-12.515
	2.27	30.225	-12.525
	2.275	30.235	-12.525
	2.28	30.18	-12.525
	2.285	30.23	-12.525
	2.29	30.215	-12.525
	2.295	30.215	-12.525
	2.3	30.215	-12.525
	2.305	30.305	-12.525
	2.31	30.285	-12.535
	2.315	30.29	-12.535
	2.32	30.29	-12.535
	2.325	30.26	-12.535
	2.33	30.355	-12.545
	2.335	30.285	-12.54
	2.34	30.3	-12.54
	2.345	30.3	-12.55
	2.35	30.445	-12.57
	2.355	30.625	-12.605
	2.36	30.825	-12.665
	2.365	31.065	-12.75
	2.37	31.205	-12.855
	2.375	31.47	-12.975
	2.38	31.78	-13.105
	2.385	32.065	-13.235
	2.39	32.3	-13.365
	2.395	32.66	-13.495
	2.4	32.865	-13.625
	2.405	33.165	-13.745
	2.41	33.38	-13.86
	2.415	33.83	-13.975
	2.42	33.9	-14.075
	2.425	34.145	-14.17
	2.43	34.31	-14.26
	2.435	34.47	-14.35
	2.44	34.705	-14.435
	2.445	34.84	-14.51
	2.45	34.925	-14.575
	2.455	35.07	-14.635
	2.46	35.15	-14.695
	2.465	35.285	-14.755
	2.47	35.535	-14.81
	2.475	35.59	-14.875
	2.48	35.805	-14.935
	2.485	36	-14.99
	2.49	36.055	-15.035
	2.495	36.12	-15.08
	2.5	36.195	-15.12
	2.505	36.21	-15.155
	2.51	36.25	-15.18
	2.515	36.265	-15.2
	2.52	36.265	-15.225
	2.525	36.37	-15.245
	2.53	36.485	-15.275
	2.535	36.57	-15.3
	2.54	36.48	-15.315
	2.545	36.575	-15.33
	2.55	36.64	-15.35
	2.555	36.695	-15.37
	2.56	36.725	-15.395
	2.565	36.775	-15.415
	2.57	36.825	-15.435
	2.575	36.81	-15.45
	2.58	36.875	-15.465
	2.585	36.975	-15.48
	2.59	37.01	-15.5
	2.595	37.06	-15.52
	2.6	37.145	-15.54
	2.605	37.165	-15.55
	2.61	37.035	-15.555
	2.615	37.175	-15.57
	2.62	37.175	-15.575
	2.625	37.135	-15.58
	2.63	37.15	-15.585
	2.635	37.175	-15.59
	2.64	37.155	-15.59
	2.645	37.1	-15.58
	2.65	37.175	-15.58
	2.655	37.23	-15.58
	2.66	37.145	-15.575
	2.665	37.165	-15.57
	2.67	37.19	-15.57
	2.675	37.25	-15.575
	2.68	37.155	-15.58
	2.685	37.19	-15.585
	2.69	37.205	-15.59
	2.695	37.25	-15.6
	2.7	37.23	-15.605
	2.705	37.32	-15.615
	2.71	37.26	-15.62
	2.715	37.28	-15.625
	2.72	37.315	-15.63
	2.725	37.33	-15.635
	2.73	37.395	-15.64
	2.735	37.52	-15.645
	2.74	37.535	-15.655
	2.745	37.625	-15.68
	2.75	37.63	-15.705
	2.755	37.65	-15.745
	2.76	37.81	-15.795
	2.765	37.96	-15.855
	2.77	38.055	-15.925
	2.775	38.285	-16.005
	2.78	38.605	-16.09
	2.785	38.865	-16.18
	2.79	39.055	-16.275
	2.795	39.295	-16.365
	2.8	39.5	-16.445
	2.805	39.705	-16.525
	2.81	39.995	-16.61
	2.815	40.18	-16.69
	2.82	40.265	-16.76
	2.825	40.505	-16.83
	2.83	40.595	-16.87
	2.835	40.68	-16.885
	2.84	40.785	-16.96
	2.845	40.93	-17.02
	2.85	40.945	-17.07
	2.855	41.03	-17.105
	2.86	41.11	-17.14
	2.865	41.195	-17.175
	2.87	41.26	-17.2
	2.875	41.235	-17.22
	2.88	41.215	-17.24
	2.885	41.33	-17.255
	2.89	41.355	-17.27
	2.895	41.32	-17.29
	2.9	41.285	-17.3
	2.905	41.43	-17.31
	2.91	41.395	-17.315
	2.915	41.435	-17.325
	2.92	41.555	-17.335
	2.925	41.495	-17.34
	2.93	41.59	-17.35
	2.935	41.565	-17.36
	2.94	41.59	-17.37
	2.945	41.64	-17.38
	2.95	41.545	-17.385
	2.955	41.64	-17.39
	2.96	41.53	-17.39
	2.965	41.565	-17.4
	2.97	41.595	-17.41
	2.975	41.58	-17.41
	2.98	41.455	-17.41
	2.985	41.46	-17.415
	2.99	41.59	-17.42
	2.995	41.44	-17.425
	3	41.575	-17.43
	3.005	41.625	-17.435
	3.01	41.575	-17.44
	3.015	41.58	-17.45
	3.02	41.72	-17.45
	3.025	41.45	-17.445
	3.03	41.505	-17.44
	3.035	41.53	-17.44
	3.04	41.51	-17.435
	3.045	41.48	-17.43
	3.05	41.385	-17.42
	3.055	41.36	-17.415
	3.06	41.41	-17.415
	3.065	41.27	-17.41
	3.07	41.405	-17.41
	3.075	41.415	-17.42
	3.08	41.41	-17.425
	3.085	41.425	-17.43
	3.09	41.375	-17.43
	3.095	41.305	-17.425

## Sheet: Supplementary Figure3
			Electrical conductivity (S/cm)
		CNT	sample 1	sample 2	sample 3	sample 4	sample 5	sample 6	sample 7	sample 8	sample 9
	as-prepared	EC1.5	850	760	960	900	830	560	470	400	400
		HiPCO	52	42	37
		Tuball 80%	610	590	600
		Tuball 93%	1090	1030	960
		Graphite	44	48	46
	TBD-doped	EC1.5	1160	1310	1190	1310	1220
		HiPCO	33	36	38
		Tuball 80%	1830	1650	1650
		Tuball 93%	1350	1390	1500
		Graphite	38	24	25

## Sheet: Supplementary Figure5
	as-prepared											TBD-doped
	2.60 Hz		3.70 Hz		5.30 Hz		7.90 Hz		11.0 Hz			1.90 Hz		2.70 Hz		3.80 Hz		5.70 Hz		7.70 Hz
	L (mm)	q/(pf)^0.5	L (mm)	q/(pf)^0.5	L (mm)	q/(pf)^0.5	L (mm)	q/(pf)^0.5	L (mm)	q/(pf)^0.5		L (mm)	q/(pf)^0.5	L (mm)	q/(pf)^0.5	L (mm)	q/(pf)^0.5	L (mm)	q/(pf)^0.5	L (mm)	q/(pf)^0.5
	0.83	-0.19494	0.77	-0.1898	0.72	-0.1725	0.84	-0.1801	0.78	-0.1635		0.5	-0.1592	0.83	-0.1686	0.5	-0.1626	0.5	-0.1586	0.5	-0.1517
	1.16	-0.24288	1.04	-0.2027	0.94	-0.2071	1.01	-0.2011	0.92	-0.1826		0.83	-0.2223	1.16	-0.2084	0.72	-0.1974	0.67	-0.1869	0.67	-0.1737
	1.49	-0.28068	1.31	-0.2704	1.16	-0.2301	1.18	-0.2186	1.06	-0.2004		1.16	-0.2689	1.49	-0.2544	0.94	-0.2342	0.84	-0.2101	0.84	-0.1928
	1.82	-0.31988	1.85	-0.3482	1.38	-0.26	1.35	-0.2427	1.2	-0.2175		1.49	-0.316	1.82	-0.2874	1.16	-0.2695	1.01	-0.2342	1.01	-0.2152
	2.15	-0.39933	2.12	-0.3746	1.6	-0.2794	1.52	-0.2652	1.34	-0.2292		1.82	-0.3893	2.15	-0.3406	1.38	-0.2958	1.18	-0.2628	1.18	-0.2314
	2.48	-0.40598	2.39	-0.4295	1.82	-0.3321	1.69	-0.2762	1.48	-0.2515		2.15	-0.4487	2.48	-0.3949	1.6	-0.3384	1.35	-0.2881	1.35	-0.2544
	2.81	-0.48997	2.66	-0.477	2.04	-0.3426	1.86	-0.3174	1.62	-0.2704		2.48	-0.5043	2.81	-0.4317	1.82	-0.3789	1.52	-0.3162	1.52	-0.2701
			2.93	-0.4773	2.26	-0.4015	2.03	-0.3419				2.81	-0.567	3.14	-0.4732	2.04	-0.4076	1.69	-0.3368	1.69	-0.2961
					2.48	-0.4309	2.2	-0.364				3.14	-0.6145	3.47	-0.5227	2.26	-0.4617	1.86	-0.3692	1.86	-0.3146
					2.7	-0.4485								3.8	-0.6034			2.03	-0.4075	2.03	-0.3431
																		2.2	-0.4209	2.2	-0.3516
